# Supplementary material for: Climate Warming May Increase the Transboundary Expansion Risk of Calliptamus italicus Between Xinjiang, China and Kazakhstan
Source: Insects. 2026 Jul 9;17(7):710. doi: 10.3390/insects17070710 (PMC13410326; doi:10.3390/insects17070710)
Supplement: Supplementary file 1 [file insects-17-00710-s001.zip]

Archive with 1 entries (1 files):
- insects-4366811-supplementary.pdf
